# Supplementary material for: Targeting TDP-43 Proteinopathy in hiPSC-Derived Mutated hNPCs with Mitoxantrone Drugs and miRNAs
Source: Pharmaceutics. 2025 Mar 25;17(4):410. doi: 10.3390/pharmaceutics17040410 (PMC12030546; doi:10.3390/pharmaceutics17040410)
Supplement: Supplementary file 1 [file pharmaceutics-17-00410-s001.zip]

Archive with 1 entries (1 files):
- pharmaceutics-3502024-supplementary.pdf
